# Supplementary material for: Effects of Non-invasive Brain Stimulation on Stimulant Craving in Users of Cocaine, Amphetamine, or Methamphetamine: A Systematic Review and Meta-Analysis
Source: Front Neurosci. 2019 Oct 18;13:1095. doi: 10.3389/fnins.2019.01095 (PMC6813242; doi:10.3389/fnins.2019.01095)
Supplement: Supplementary file 2 [file Data_Sheet_2.xlsx]

## Sheet: Sheet1
Study					Demographic_data																											Main Effect													Protocol of Stimulation
Name	Year	Journal	Type of addiction	rTMS/tDCS	sham	real_SS	cont_SS	All_SS	real_Gender	cont_Gender	diff_Gender	All_Gender	real_Age	cont_Age	aver_Age	diff_Age	All_Age	real_Edu	cont_Edu	All_Edu	real_First_use	cont_First_use	All_First_Use	real_Duration_of_Addiction	cont_Duration_of_Addiction	aver_duration_of_addiction	diff_duration_of_addiction	All_Duration_of_Addiction	real_Abstinent_days	cont_Abstinent_days	All_Abstinent_Days	Scale	Hedge's g	SE_g	Mean_control	SD_control	Mean_stimulation	SD_stimulation	Mean_Difference	chi_square	t_value	F_value	p_value	effect_size	Site_of_Stimulation	TMS_freq	TMS_sessions	TMS_intensity	TMS_days
Hanlon et al.(2015)	2015	Brain Research	cocaine	rTMS	within			11				0.818182					39						20.9					17.2			2.4	Self-report likert scale								19.14			0.0001		L MPFC		1	1.1	1
Shahbabaie et al.(2018)	2018	Brain & Behavior	methamphetamine	tDCS	within			15					31.3	31.3	31.3	0																	0.855	0.372											L&R DLPFC
Shahbabaie et al.(2014)	2014	International Journal of Neuropsychopharmacology	methamphetamine	tDCS	within			30	1				29.9	29.9	29.9	0		11.9											73			VAS			2.4	4	6.1	3.25				4.5	0.0357		R DLPFC
Li et al.(2013)	2013	Drug & Alcohol Dependence	methamphetamine	rTMS	within			10										10.7	14.4		10.7								88			VAS			17.86	0.6	24.85	0.85					0.001		L DLPFC	1	1	1	1
Martinez et al.(2018)_LF	2019	Frontiers in Psychiatry	cocaine	rTMS	between	6	6	12	1	0.833333	0.166667	0.916667	44	44	44	0								21	20	20.5	1					number of choices			4.7	4	5.5	3.5							ACC&MPFC	1	13	1.1	21
Hanlon et al.(2017)	2017	Drug & Alcohol Dependence	cocaine	rTMS	within			25									42			12			22.6					19				Self-report likert scale			2.93	2.78	2.9	2.25							L Frontal Pole			1.1	1
Liu et al.(2019)	2019	Progress in Neuropsychopharmacology & Biological Psychiatry	methamphetamine	rTMS	bewteen			52	0	0	0	0	32.25	31.237		1.013								5.952	6.605		-0.653					VAS					21.278	39.8336	21.278			18.831	0.001	0.192	L DLPFC	10	20	1	20
Klauss et al.(2018)	2018	Frontiers in Pharmacology	cocaine	tDCS	between	19	14	33	0.789474	0.857143	-0.0676692	0.818182	35.1	35	35.0576	0.1	35.03				23	24.4	23.6						32.2	33.7	32.8	OCDS			4.1	3.36	2.3	2.9						0.34	L&R DLPFC
Su et al.(2017)	2017	Drug & Alcohol Dependence	methamphetamine	rTMS	between	15	15	30	1	1	0	1	31.85	32.84	32.345	-0.99		10.93	10.13		25.67	26.13		3.33	5	4.165	-1.67		90	82		VAS			22.27	34.36	5.67	6.62							L DLPFC	10	1	0.8	1
Batista et al.(2015)	2015	International Journal of Neuropsychopharmacology	cocaine	tDCS	between	17	19	36	1	1	0	1	30.4	30.3	30.3472	0.1		2.4	2.3		21.7	21							34.6	35		OCDS											0.028		L&R DLPFC
Martinez et al.(2018)_HF	2018	Frontiers in Psychiatry	cocaine	rTMS	between	6	6	12	1	0.833333	0.166667	0.916667	42	44	43	-2								19	20	19.5	-1					number of choices			4.7	4	1.8	1.9							ACC&MPFC	10	13	1.1	20
Bolloni et al.(2016)	2016	Frontiers in Psychiatry	cocaine	rTMS	between	6	4	10	0.833333	0.75	0.0833333	0.8	35	34.5	34.8	0.5								13	11.75	12.5	1.25					Hair Analysis			0.682	0.09	0.518	0.18							L&R PFC	10	12	1	28
Liu et al.(2017)10Hz-L-DLPFC	2017	The American Journal on Addictions	methamphetamine	rTMS	between	10	10	20					38	41	39.5	-3								7	6	6.5	1					Self-report likert scale			72	6.35	27	29.0932							L DLPFC	10	5	1	5
Terraneo et al.(2016)	2016	European Neuropsychopharmacology	cocaine	rTMS	between	13	16	29	0.875	1	-0.125	0.943966	43.5	37.06	39.9469	6.44					26.69	24.06		16.81	13	14.7079	3.81					Self-report likert scale			2.52	0.8	0.88	0.64				4.7379	0.004		L DLPFC	15	8	1	29
Liu et al.(2017)10Hz-R-DLPFC	2017	The American Journal on Addictions	methamphetamine	rTMS	between	10	10	20					39	41	40	-2								6.5	6	6.25	0.5					Self-report likert scale			72	6.35	37	17.6773							R DLPFC	10	5	1	5
Liu et al.(2017)1Hz-R-DLPFC	2017	The American Journal on Addictions	methamphetamine	rTMS	between	10	10	20					36	41	38.5	-5								7.2	6	6.6	1.2					Self-report likert scale			72	6.35	36	17.1397							R DLPFC	1	5	1	5
Liu et al.(2017)1Hz-L-DLPFC	2017	The American Journal on Addictions	methamphetamine	rTMS	between	10	10	20					35	41	38	-6								7	6	6.5	1					Self-report likert scale			72	6.35	31	18.5311							L DLPFC	1	5	1	5
Liang et al.(2018)	2018	JAMA Psychiatry	methamphetamine	rTMS	between	24	24	48	1	1	0	1	31.8	34.4	33.1	-2.6																Self-report likert scale			6.5	0.2	29.9	0.35							L DLPFC	10	10	1	12
[truncated: 9 more columns]
